# Supplementary material for: New Dimethylpyridine-3-Carboxamide Derivatives as MMP-13 Inhibitors with Anticancer Activity
Source: Molecules. 2025 Dec 5;30(24):4662. doi: 10.3390/molecules30244662 (PMC12736008; doi:10.3390/molecules30244662)
Supplement: Supplementary file 1 [file molecules-30-04662-s001.zip]

Archive with 1 entries (1 files):
- molecules-3994684-supplementary.docx
